# Supplementary material for: Targeting metabolic driving and intermediate influx in lysine catabolism for high-level glutarate production
Source: Nat Commun. 2019 Jul 26;10:3337. doi: 10.1038/s41467-019-11289-4 (PMC6659618; doi:10.1038/s41467-019-11289-4)
Supplement: Supplementary file 3 — Source Data [file 41467_2019_11289_MOESM3_ESM.xlsx]

## Sheet: Figure 2a
Figure 2a
		Lysine (g L-1)		Cadaverine (g L-1)
		Mean	SD	Mean	SD
	BW	4.39667	0.14189	0.13	0.01
	BW(pZE-cadA)	3.92333	0.11719	0.35	0.0781
	BW(pCS-cadA)	0.21	0.19	2.57333	0.13051
	BW(pSA-cadA)	0.12667	0.1115	2.62333	0.07371

## Sheet: Figure 2b
Figure 2b
		24 h							48 h
		Cadaverine (g L-1)		AMV (g L-1)		Glutarate (g L-1)			Cadaverine (g L-1)		AMV (g L-1)		Glutarate (g L-1)
		Mean	SD	Mean	SD	Mean	SD		Mean	SD	Mean	SD	Mean	SD
	BM21	2.05	0.06245	0.88625	0.04618	0.19097	0.00634		1.91	0.04359	0.4475	0.10866	0.76736	0.04714
	BM22	2.71	0.09849	0.05377	0	0.06621	0.00247		2.73333	0.07024	0	0	0.09506	0.01173
	BM23	1.43	0.07937	1.89448	0.03091	0.1809	0.01702		1.46333	0.01528	1.92899	0.03624	0.46787	0.04809

## Sheet: Figure 2c
Figure 2c
		Glutarate (mg L-1)
		12 h		24 h		48 h
		Mean	SD	Mean	SD	Mean	SD
	BW	0	0	61.33	2.89392	93.0167	27.17
	BW(pZE-gabTD)	176.81	1.76	190.65	11.651	230.86	9.88027
	BW(pCS-gabTD)	239.393	9.055	397.75	20.8718	476.92	96.9248
	BW(pSA-gabTD)	252.58	2.66	465.707	14.0027	628.767	26.3081

## Sheet: Figure 2d
Figure 2d
		Glutarate (g L-1)
		12 h		24 h		36 h		48 h		60 h		72 h
		Mean	SD	Mean	SD	Mean	SD	Mean	SD	Mean	SD	Mean	SD
	BM31	0.465	0.02121	0.68	0	0.845	0.03536	1.055	0.00707	1.205	0.02121	1.32	0.02828
	BM31+α-KG	0.46	0.01414	0.865	0.00707	1.255	0.06364	1.575	0.03536	1.72	0.05657	1.895	0.06364
	BM32	0.655	0.00707	0.76	0.01414	0.89	0.01414	1.04	0.02828	1.11	0.01414	1.135	0.0495
	BM32+α-KG	0.77	0	0.955	0.02121	0.99	0.01414	1.025	0.02121	1.055	0.02121	1.085	0.02121

## Sheet: Figure 3a
Figure 3a
		12 h				24 h				48 h				72 h
		AMV (g L-1)		Glutarate (g L-1)		AMV (g L-1)		Glutarate (g L-1)		AMV (g L-1)		Glutarate (g L-1)		AMV (g L-1)		Glutarate (g L-1)
		Mean	SD	Mean	SD	Mean	SD	Mean	SD	Mean	SD	Mean	SD	Mean	SD	Mean	SD
	BM31	1.45	0	0.56	0.01414	1.565	0.03536	0.68	0.04243	1.29	0.04243	1.115	0.02121	1.19	0.08485	1.36	0.02828
	BM31P	1.25	0.02828	0.69	0.04243	1.3	0.01414	1.095	0.02121	0.315	0.07778	1.885	0.00707	0	0	2.34	0.01414

## Sheet: Figure 3b
Figure 3b
		Cadaverine (g L-1)
		12 h		24 h		48 h		72 h
		Mean	SD	Mean	SD	Mean	SD	Mean	SD
	BM31	1.65	0.04243	1.83	0.04243	1.655	0.06364	1.665	0.03536
	BM31P	1.47	0.07071	2.005	0.09192	1.6	0.21213	1.67	0.01414

## Sheet: Figure 4a
Figure 4a
		Cadaverine (g L-1)
		12 h		24 h		36 h		48 h
		Mean	SD	Mean	SD	Mean	SD	Mean	SD
	BM2	0.895	0.0495	0.845	0.10607	0.84	0.07071	0.885	0.03536
	BM2E	0.03	0	0.03	0	0.03	0	0.03	0
	BM2P	0.895	0.02121	0.78	0.12728	0.79	0.12728	0.77	0.14142
	BM2A	0.86333	0.03786	0.77667	0.07767	0.79333	0.06506	0.74667	0.11504
	BM2F	0.27667	0.02082	0.05	0.06928	0.03333	0.05774	0.03667	0.06351

## Sheet: Figure 4b
Figure 4b
		AMV (g L-1)
		12 h		24 h		36 h		48 h
		Mean	SD	Mean	SD	Mean	SD	Mean	SD
	BM2	0	0	0	0	0	0	0	0
	BM2E	1.28	0.01414	1.2	0.02828	1.175	0.03536	1.185	0.03536
	BM2P	0	0	0.075	0.10607	0.085	0.12021	0.085	0.12021
	BM2A	0.06	0.04359	0.10333	0.05132	0.12	0.06	0.14	0.09165
	BM2F	0.59333	0.07767	0.98667	0.01528	0.94333	0.02887	0.96	0.03606

## Sheet: Figure 5a
Figure 5a
		Glutarate (g L-1)
		12 h		24 h		36 h		48 h
		Mean	SD	Mean	SD	Mean	SD	Mean	SD
	M9	0.091	0.00566	0.22	0.02828	0.335	0.03536	0.4	0
	M10	0.12667	0.01155	0.55	0.01732	1.12333	0.01155	1.35667	0.08083

## Sheet: Figure 5b
Figure 5b
		AMV (g L-1)								Glutarate (g L-1)
		12 h		24 h		36 h		48 h		12 h		24 h		36 h		48 h
		Mean	SD	Mean	SD	Mean	SD	Mean	SD	Mean	SD	Mean	SD	Mean	SD	Mean	SD
	BM31	0.20467	0.04119	0.88867	0.10984	1.74267	0.093	1.57867	0.1196	0.12667	0.01155	0.55	0.01732	1.12333	0.01155	1.35667	0.08083
	BM31P	0.231	0.07708	0.846	0.2017	0.64167	0.06831	0.20233	0.13539	0.51333	0.05686	1.29667	0.09815	2.40333	0.11504	3.24667	0.18148

[truncated: 11 more sheets: Figure 5c, Figure 6a, Figure 6b, Supplementary Figure 1a, Supplementary Figure 1b, Supplementary Figure 2, Supplementary Figure 3, Supplementary Figure 4, Supplementary Figure 5, Supplementary Figure 6a, Supplementary Figure 6b]
